# Supplementary material for: Expanding Fortification with Folic Acid: Thinking Outside the Cereal-Grain Box
Source: Nutrients. 2024 Apr 27;16(9):1312. doi: 10.3390/nu16091312 (PMC11085292; doi:10.3390/nu16091312)
Supplement: Supplementary file 1 [file nutrients-16-01312-s001.zip]

Archive with 2 entries (2 files):
- Supplemental document.pdf
- Supplemental Tables S1-S10.pdf
